# Supplementary material for: Genome-Wide Identification of MKK Gene Family and Response to Hormone and Abiotic Stress in Rice
Source: Plants (Basel). 2024 Oct 18;13(20):2922. doi: 10.3390/plants13202922 (PMC11510841; doi:10.3390/plants13202922)
Supplement: Supplementary file 1 [file plants-13-02922-s001.zip]

Archive with 7 entries (7 files):
- Fig S1 additional MKK domain.pdf
- Table S1 Characteristic features of the MKK gene family identified in rice.xlsx
- Table S2 Composition of OsMKK protein.xlsx
- Table S3 The 33 known MKK  in plants..xlsx
- Table S4 List of identified CRE and their putative function in 7 OsMKKs' promoter.xlsx
- Table S5 Rice tissue-specific expression data.xlsx
- Table S6. Primers used for q-RT expression analysis of 7 OsMKK genes.xlsx
