# Supplementary material for: Genome-Wide Identification of MKK Gene Family and Response to Hormone and Abiotic Stress in Rice
Source: Plants (Basel). 2024 Oct 18;13(20):2922. doi: 10.3390/plants13202922 (PMC11510841; doi:10.3390/plants13202922)
Supplement: Supplementary file 1 [file plants-13-02922-s001.zip › Table S1 Characteristic features of the MKK gene family identified in rice.xlsx]

## Sheet: Sheet1
Table S1. Characteristic features of the MKK gene family identified in rice
Clade	Protein Name	AGIS ID	Gene site	Locus ID	RAP ID	length aa	MW (KD)	Theoretical pI	Subcell location
A	OsMKK1	AGIS_Os06g004320	Chr6:2657138..2661192	LOC_Os06g05520	Os06g00444	352	39.16	5.45	Nuclear
	OsMKK6	AGIS_Os01g027260	Chr1:18470948..18476347	LOC_Os01g32660	Os01g02896	355	40	5.54	Cytoplasmic
B	OsMKK3	AGIS_Os06g024370	Chr6:16658554..16669430	LOC_Os06g27890	Os06g02606	523	58.43	5.73	Cytoplasmic
C	OsMKK4	AGIS_Os02g049940	Chr2:33938176..33940055	LOC_Os02g54600	Os02g05323	369	39.94	9.45	Nuclear
	OsMKK5	AGIS_Os06g007920	Chr6:4780992..4782595	LOC_Os06g09180	Os06g00792	342	37.1	8.57	Nuclear
D	OsMKK10-1	AGIS_Os02g042110	Chr2:29041408..29042430	LOC_Os02g46760	Os02g04484	340	36.48	8.56	Mitochondrial
	OsMKK10-2	AGIS_Os03g010520	Chr3:6593013..6594544	LOC_Os03g12390	Os03g01062	339	36.38	6.42	Nuclear
