# Supplementary material for: Genome-Wide Identification of MKK Gene Family and Response to Hormone and Abiotic Stress in Rice
Source: Plants (Basel). 2024 Oct 18;13(20):2922. doi: 10.3390/plants13202922 (PMC11510841; doi:10.3390/plants13202922)
Supplement: Supplementary file 1 [file plants-13-02922-s001.zip › Table S2 Composition of OsMKK protein.xlsx]

## Sheet: Sheet1
Table S2 Composition of OsMKK protein
Protein Name Amino acid type	OsMKK1		OsMKK6		OsMKK3		OsMKK4		OsMKK5		OsMKK10-1		OsMKK10-2
	Number	Percentage	Number	Percentage	Number	Percentage	Number	Percentage	Number	Percentage	Number	Percentage	Number	Percentage
Ala (A)	20	5.68	19	5.35	30	5.74	31	8.4	40	11.7	40	11.76	56	16.52
Arg (R)	11	3.13	14	3.94	23	4.4	32	8.67	30	8.77	31	9.12	30	8.85
Asn (N)	13	3.69	11	3.1	21	4.02	10	2.71	8	2.34	4	1.18	2	0.59
Asp (D)	22	6.25	19	5.35	28	5.35	16	4.34	20	5.85	13	3.82	18	5.31
Cys (C)	7	1.99	5	1.41	14	2.68	6	1.63	5	1.46	6	1.76	5	1.47
Gln (Q)	18	5.11	20	5.63	18	3.44	24	6.5	11	3.22	5	1.47	12	3.54
Glu (E)	19	5.4	28	7.89	37	7.07	13	3.52	15	4.39	23	6.76	22	6.49
Gly (G)	22	6.25	22	6.2	40	7.65	34	9.21	32	9.36	38	11.18	27	7.96
His (H)	11	3.13	10	2.82	15	2.87	8	2.17	9	2.63	16	4.71	11	3.24
Ile (I)	27	7.67	27	7.61	38	7.27	18	4.88	16	4.68	4	1.18	8	2.36
Leu (L)	36	10.23	40	11.27	50	9.56	36	9.76	29	8.48	34	10	46	13.57
Lys (K)	19	5.4	23	6.48	30	5.74	6	1.63	8	2.34	8	2.35	7	2.06
Met (M)	8	2.27	9	2.54	16	3.06	8	2.17	12	3.51	4	1.18	6	1.77
Phe (F)	16	4.55	12	3.38	22	4.21	8	2.17	9	2.63	12	3.53	10	2.95
Pro (P)	18	5.11	18	5.07	25	4.78	43	11.65	35	10.23	28	8.24	27	7.96
Ser (S)	36	10.23	27	7.61	40	7.65	34	9.21	19	5.56	18	5.29	18	5.31
Thr (T)	15	4.26	11	3.1	19	3.63	12	3.25	12	3.51	11	3.24	4	1.18
Trp (W)	2	0.57	3	0.85	2	0.38	3	0.81	3	0.88	5	1.47	2	0.59
Tyr (Y)	13	3.69	12	3.38	22	4.21	10	2.71	11	3.22	5	1.47	7	2.06
Val (V)	19	5.4	25	7.04	33	6.31	17	4.61	18	5.26	35	10.29	21	6.19
Acidic D, E	41	11.65	47	13.24	65	12.42	29	7.86	35	10.24	36	10.58	40	11.8
Basic K, H, R	41	11.65	47	13.24	68	13	46	12.47	47	13.74	55	16.18	48	14.16
Non-polar A, L, I, P, F, W, M, V	146	41.48	153	43.11	216	41.31	164	44.45	162	47.37	162	47.65	176	51.91
Polar G, S, T, C, Y, N, Q	124	35.22	108	30.43	174	33.28	130	35.22	98	28.67	87	25.59	75	22.11
