# Supplementary material for: Genome-Wide Identification of MKK Gene Family and Response to Hormone and Abiotic Stress in Rice
Source: Plants (Basel). 2024 Oct 18;13(20):2922. doi: 10.3390/plants13202922 (PMC11510841; doi:10.3390/plants13202922)
Supplement: Supplementary file 1 [file plants-13-02922-s001.zip › Table S3 The 33 known MKK in plants..xlsx]

## Sheet: Sheet1
Table S3 The 33 known MKK in plants.
MKK Name	Clade	Accession number	Function
AtMKK1	A	AT4G26070 (NP_194337.1 )	Pathogenic bacteria [1]. Mediatingdefense-related signal transduction [2, 3]. Innate immunity [4]. Salt tolerance [5]. Regulates Immunity [6].
AtMKK2	A	AT4G29810 (NP_001031751.1)	Mediatingdefense-related signal transduction [2, 3]. Innate immunity [4]. Regulates Immunity [6]. Salt-stress resistance [7]. Defense against geminiviruses [8].
AtMKK3	B	AT5G40440 (NP_198860.1 )	Leaf senescence and drought-stressresistance [9, 10]. Involved in cortical microtubule function [11].
AtMKK4	C	AT1G51660 ( NP_175577.1)	Pathogens [12, 13].Stomatal development [14].
AtMKK5	C	AT3G21220 (NP_188759.1 )	Pathogens [12, 13]. Stomatal development [14]. Primary root growth and stomatal response [15]. Innate immunity [16].
AtMKK6	A	AT5G56580 (NP_200469.1 )	Involved in cytokinesis [12, 17].
AtMKK7	D	AT1G18350 (NP_173271.1 )	Elongation of single fibers, and formation of lateral roots [18].
AtMKK9	D	AT1G73500 (NP_177492.1 )	Absorption and accumulation of phosphates, anthocyanin [19]. Mitochondrial dysfunction [20].
AtMKK10	D	AT1G32320 (NP_174510.1)	Plant morphogenesis in response to light [21].
BnMKK1	A	HQ916282	Response to pathogenic bacteria and drought stress [22].
BnaA03.MKK5	C	BnaA03g36120D	B. napus defense against S. Sclerotiorum [23].
GhMKK1	A	GenBank accession number: HQ828075	Involved in plants defence responses [24].
GhMKK4	C	GenBank accession number: FJ966886	Regulates resistance to Fusarium oxysporum [25].
GhMKK5	C	GenBank accession no. HQ637469	Salt and drought stress responses [26].
GhMKK6	A		Resistance to pathogens [27]. Immune response [28].
GhMKK16	B	CotAD_25213_BGI-AD1_v1.0	Drought tolerance [29].
NbMKK5	D	Niben101Scf01249g04006	Immunity of N. benthamiana to P. infestans [30].
NbSIPKK	A	gene ID:Niben101scf02790g03012.1	Defense against geminiviruses [8].
PeMKK2a	A		Salt [31].
PtMKK4	C		Drought tolerance [32].
RhMKK9	D	accession number: KP269073.1	Involved in rehydration-triggered ethylene production [33].
SlMKK2/LeMKK2	C	NP_001234588	Response against B. cinerea [34]. HR-like cell death [35].
SlMKK4	D	NP_001234595	Response against B. cinerea [34].
StMKK1	A	Sotub12g010200.1.1	Pathogen [36,37].
StMKK5	D	Sotub03g022560	Resistance to Phytophthora pathogens [30].
StMKK6	A	GeneBank accession no.KF837127.1	Plant immunity [38].
TaMKK3‑a	B		Seed dormancy and ABA‑hypersensitive [39].
TaMKK5	C		Immunity [40].
TEA024893.1	A		Cold stress, salt stress as well as drought stress [41].
ZmMKK1	A	BT065734	Tolerance to salt stress [42].
ZmMKK3	B	AET74070.1	Osmotic tolerance and ABA signaling [43].
ZmMKK4	C	GU942956	Oxidative stress tolerance [44]. Enhance osmotic stress [45].
ZmMKK10	D	GRMZM2G163217	Ethylene-dependent cell deathprocess [46].
References
[1]Mészáros T, Helfer A, Hatzimasoura E, Magyar Z, Serazetdinova L, Rios G, Bardóczy V, Teige M, Koncz C, Peck S, Bögre L. The Arabidopsis MAP kinase kinase MKK1 participates in defence responses to the bacterial elicitor flagellin. Plant J. 2006,48(4):485-98.
[2]Qiu JL, Zhou L, Yun BW, Nielsen HB, Fiil BK, Petersen K, Mackinlay J, Loake GJ, Mundy J, Morris PC. Arabidopsis mitogen-activated protein kinase kinases MKK1 and MKK2 have overlapping functions in defense signaling mediated by MEKK1, MPK4, and MKS1. Plant Physiol. 2008,148(1):212-22.
[3]Huang Y, Li H, Gupta R, Morris PC, Luan S, Kieber JJ. ATMPK4, an Arabidopsis homolog of mitogen-activated protein kinase, is activated in vitro by AtMEK1 through threonine phosphorylation. Plant Physiol. 2000,122(4):1301-10.
[4]Gao M, Liu J, Bi D, Zhang Z, Cheng F, Chen S, Zhang Y. MEKK1, MKK1/MKK2 and MPK4 function together in a mitogen-activated protein kinase cascade to regulate innate immunity in plants. Cell Res. 2008,18(12):1190-8.
[5]Conroy C, Ching J, Gao Y, Wang X, Rampitsch C, Xing T. Knockout of AtMKK1 enhances salt tolerance and modifies metabolic activities in Arabidopsis. Plant Signal Behav. 2013,8(5):e24206.
[6]Kong Q, Qu N, Gao M, Zhang Z, Ding X, Yang F, Li Y, Dong OX, Chen S, Li X, Zhang Y. The MEKK1-MKK1/MKK2-MPK4 kinase cascade negatively regulates immunity mediated by a mitogen-activated protein kinase kinase kinase in Arabidopsis. Plant Cell. 2012,24(5):2225-36.
[7]Teige M, Scheikl E, Eulgem T, Dóczi R, Ichimura K, Shinozaki K, Dangl JL, Hirt H. The MKK2 pathway mediates cold and salt stress signaling in Arabidopsis. Mol Cell. 2004,15(1):141-52.
[8]Hu T, Huang C, He Y, Castillo-González C, Gui X, Wang Y, Zhang X, Zhou X. βC1 protein encoded in geminivirus satellite concertedly targets MKK2 and MPK4 to counter host defense. PLoS Pathog. 2019,15(4):e1007728.
[9]Takahashi F, Yoshida R, Ichimura K, Mizoguchi T, Seo S, Yonezawa M, Maruyama K, Yamaguchi-Shinozaki K, Shinozaki K. The mitogen-activated protein kinase cascade MKK3-MPK6 is an important part of the jasmonate signal transduction pathway in Arabidopsis. Plant Cell. 2007,19(3):805-18.
[10]Sethi V, Raghuram B, Sinha AK, Chattopadhyay S. A mitogen-activated protein kinase cascade module, MKK3-MPK6 and MYC2, is involved in blue light-mediated seedling development in Arabidopsis. Plant Cell. 2014,26(8):3343-57.
[11]Benhamman R, Bai F, Drory SB, Loubert-Hudon A, Ellis B, Matton DP. The Arabidopsis Mitogen-Activated Protein Kinase Kinase Kinase 20 (MKKK20) Acts Upstream of MKK3 and MPK18 in Two Separate Signaling Pathways Involved in Root Microtubule Functions. Front Plant Sci. 2017,8:1352
[12]Takahashi Y, Soyano T, Kosetsu K, Sasabe M, Machida Y. HINKEL kinesin, ANP MAPKKKs and MKK6/ANQ MAPKK, which phosphorylates and activates MPK4 MAPK, constitute a pathway that is required for cytokinesis in Arabidopsis thaliana. Plant Cell Physiol. 2010,51(10):1766-76.
[13]Asai T, Tena G, Plotnikova J, Willmann MR, Chiu WL, Gomez-Gomez L, Boller T, Ausubel FM, Sheen J. MAP kinase signalling cascade in Arabidopsis innate immunity. Nature. 2002,415(6875):977-83.
[14]M Wu, S Wang, P Ma, B Li, H Hu, Z Wang, Q Qiu, Y Qiao, D Niu, W Lukowitz, S Zhang, M Zhang. Dual roles of the MPK3 and MPK6 mitogen-activated protein kinases in regulating Arabidopsis stomatal development. The Plant Cell. 2024, koae225
[15]Li K, Yang F, Zhang G, Song S, Li Y, Ren D, Miao Y, Song CP. AIK1, A Mitogen-Activated Protein Kinase, Modulates Abscisic Acid Responses through the MKK5-MPK6 Kinase Cascade. Plant Physiol. 2017,173(2):1391-1408.
[16]Kim D, Chen D, Ahsan N, Jorge GL, Thelen JJ, Stacey G. The Raf-like MAPKKK INTEGRIN-LINKED KINASE 5 regulates purinergic receptor-mediated innate immunity in Arabidopsis. Plant Cell. 2023,35(5):1572-1592.
[17]Kosetsu K, Matsunaga S, Nakagami H, Colcombet J, Sasabe M, Soyano T, Takahashi Y, Hirt H, Machida Y. The MAP kinase MPK4 is required for cytokinesis in Arabidopsis thaliana. Plant Cell. 2010,22(11):3778-90.
[18]Dai Y , Henry J , Auger T , Vogt JB, Almazouzi A, Glasbrenner H, Groeschel F. Assessment of the lifetime of the beam window of MEGAPIE target liquid metal container. Journal of Nuclear Materials. 2006,356(1-3):308-320.
[19]Lei L, Li Y, Wang Q, Xu J, Chen Y, Yang H, Ren D. Activation of MKK9-MPK3/MPK6 enhances phosphate acquisition in Arabidopsis thaliana. New Phytol. 2014,203(4):1146-1160.
[20]He C, Liew LC, Yin L, Lewsey MG, Whelan J, Berkowitz O. The retrograde signaling regulator ANAC017 recruits the MKK9-MPK3/6, ethylene, and auxin signaling pathways to balance mitochondrial dysfunction with growth. Plant Cell. 2022,34(9):3460-3481.
[21]Xin X, Chen W, Wang B, Zhu F, Li Y, Yang H, Li J, Ren D. Arabidopsis MKK10-MPK6 mediates red-light-regulated opening of seedling cotyledons through phosphorylation of PIF3. J Exp Bot. 2018,69(3):423-439.
[22]Yu S, Zhang L, Chen C, Li J, Ye S, Liu G, Mei X, Tang K, Luo J. Isolation and characterization of BnMKK1 responsive to multiple stresses and affecting plant architecture in tobacco. Acta Physiologiae Plantarum. 2014,36:1313-1324.
[23]Zhang K, Zhuo C, Wang Z, Liu F, Wen J, Yi B, Shen J, Ma C, Fu T, Tu J. BnaA03.MKK5-BnaA06.MPK3/BnaC03.MPK3 Module Positively Contributes to Sclerotinia sclerotiorum Resistance in Brassica napus. Plants (Basel). 2022,11(5):609.
[24]Lu W, Chu X, Li Y, Wang C, Guo X. Cotton GhMKK1 induces the tolerance of salt and drought stress, and mediates defence responses to pathogen infection in transgenic Nicotiana benthamiana. PLoS One. 2013,8(7):e68503.
[25]Wang C, He X, Li Y, Wang L, Guo X, Guo X. The cotton MAPK kinase GhMPK20 negatively regulates resistance to Fusarium oxysporum by mediating the MKK4-MPK20-WRKY40 cascade. Mol Plant Pathol. 2018,19(7):1624-1638.
[26]Zhang L, Li Y, Lu W, Meng F, Wu CA, Guo X. Cotton GhMKK5 affects disease resistance, induces HR-like cell death, and reduces the tolerance to salt and drought stress in transgenic Nicotiana benthamiana. J Exp Bot. 2012,63(10):3935-51.
[27]Wang C, Guo H, He X, Zhang S, Wang J, Wang L, Guo D, Guo X. Scaffold protein GhMORG1 enhances the resistance of cotton to Fusarium oxysporum by facilitating the MKK6-MPK4 cascade. Plant Biotechnol J. 2020,18(6):1421-1433.
[28]Wang C, He X, Wang X, Zhang S, Guo X. ghr-miR5272a-mediated regulation of GhMKK6 gene transcription contributes to the immune response in cotton. J Exp Bot. 2017,68(21-22):5895-5906.
[29]Chen L, Zhang B, Xia L, Yue D, Han B, Sun W, Wang F, Lindsey K, Zhang X, Yang X. The GhMAP3K62-GhMKK16-GhMPK32 kinase cascade regulates drought tolerance by activating GhEDT1-mediated ABA accumulation in cotton. J Adv Res. 2023,51:13-25.
[30]Yang H, Chen X, Yang R, Cheng J, Chen Y, Joosten MHAJ, Du Y. The potato StMKK5-StSIPK module enhances resistance to Phytophthora pathogens through activating the salicylic acid and ethylene signalling pathways. Mol Plant Pathol. 2023,24(5):399-412.
[31]Wang J, Sun Z, Chen C, Xu M. The MKK2a gene involved in the MAPKsignaling cascades enhances populus salt tolerance. Int J Mol Sci. 2022,23(17):10185.
[32]Wang L, Su H, Han L, Wang C, Sun Y, Liu F. Differential expression profiles of poplar MAP kinase kinases in response to abiotic stresses and plant hormones, and overexpression of PtMKK4 improves the drought tolerance of poplar. Gene. 2014,545(1):141-8.
[33]Chen J, Zhang Q, Wang Q, Feng M, Li Y, Meng Y, Zhang Y, Liu G, Ma Z, Wu H, Gao J, Ma N. RhMKK9, a rose MAP KINASE KINASE gene, is involved in rehydration-triggered ethylene production in rose gynoecia. BMC Plant Biol. 2017,17(1):51.
[34]Li X, Zhang Y, Huang L, Ouyang Z, Hong Y, Zhang H, Li D, Song F. Tomato SlMKK2 and SlMKK4 contribute to disease resistance against Botrytis cinerea. BMC Plant Biol. 2014,14:166.
[35]Pedley KF, Martin GB. Identification of MAPKs and their possible MAPK kinase activators involved in the Pto-mediated defense response of tomato. J Biol Chem. 2004,279(47):49229-35.
[36]Chen X, Wang W, Cai P, Wang Z, Li T, Du Y. The role of the MAP kinase-kinase protein StMKK1 in potato immunity to different pathogens. Hortic Res. 2021,8(1):117.
[37]Zhang H, Li F, Li Z, Cheng J, Chen X, Wang Q, Joosten MHAJ, Shan W, Du Y. Potato StMPK7 is a downstream component of StMKK1 and promotes resistance to the oomycete pathogen Phytophthora infestans. Mol Plant Pathol. 2021,22(6):644-657.
[38]Dobnik D, Lazar A, Stare T, Gruden K, Vleeshouwers VG, Žel J. Solanum venturii, a suitable model system for virus-induced gene silencing studies in potato reveals StMKK6 as an important player in plant immunity. Plant Methods. 2016,12:29.
[39]Martinez SA, Shorinola O, Conselman S, See D, Skinner DZ, Uauy C, Steber CM. Exome sequencing of bulked segregants identified a novel TaMKK3-A allele linked to the wheat ERA8 ABA-hypersensitive germination phenotype. Theor Appl Genet. 2020,133(3):719-736.
[40]Wang K, Shao Z, Guo F, Wang K, Zhang Z. The mitogen-activated protein kinase kinase TaMKK5 mediates immunity via the TaMKK5-TaMPK3-TaERF3 module. Plant Physiol. 2021,187(4):2323-2337.
[41]Chatterjee A, Paul A, Unnati GM, Rajput R, Biswas T, Kar T, Basak S, Mishra N, Pandey A, Srivastava AP. MAPK cascade gene family in Camellia sinensis: In-silico identification, expression profiles and regulatory network analysis. BMC Genomics. 2020,21(1):613.
[42]Cai G, Wang G, Wang L, Liu Y, Pan J, Li D. A maize mitogen-activated protein kinase kinase, ZmMKK1, positively regulated the salt and drought tolerance in transgenic Arabidopsis. J Plant Physiol. 2014,171(12):1003-16.
[43]Zhang M, Pan J, Kong X, Zhou Y, Liu Y, Sun L, Li D. ZmMKK3, a novel maize group B mitogen-activated protein kinase kinase gene, mediates osmotic stress and ABA signal responses. J Plant Physiol. 2012,169(15):1501-10.
[44]Kong X, Pan J, Zhang D, Jiang S, Cai G, Wang L, Li D. Identification of mitogen-activated protein kinase kinase gene family and MKK-MAPK interaction network in maize. Biochem Biophys Res Commun. 2013,441(4):964-9.
[45]Kong X, Sun L, Zhou Y, Zhang M, Liu Y, Pan J, Li D. ZmMKK4 regulates osmotic stress through reactive oxygen species scavenging in transgenic tobacco. Plant Cell Rep. 2011,30(11):2097-104.
[46]Chang Y, Yang H, Ren D, Li Y. Activation of ZmMKK10, a maize mitogen-activated protein kinase kinase, induces ethylene-dependent cell death. Plant Sci. 2017,264:129-137.
