# Supplementary material for: Genome-Wide Identification of MKK Gene Family and Response to Hormone and Abiotic Stress in Rice
Source: Plants (Basel). 2024 Oct 18;13(20):2922. doi: 10.3390/plants13202922 (PMC11510841; doi:10.3390/plants13202922)
Supplement: Supplementary file 1 [file plants-13-02922-s001.zip › Table S4 List of identified CRE and their putative function in 7 OsMKKs' promoter.xlsx]

## Sheet: Summary
Hormone responsive
ABA responsive	30
Gibberelic acid responsive	5
Auxin responsive	4
Ethylene responsive	4
Jasmonic acid respnsive	28
Salicylic acid responsive	17
Stress process
anaerobic induction	14
anoxic specific inducibility	11
cold/dehydration	6
defense/stress	56
drought	22
heat stress	13
low-temperature responsive	2
wound/pathogen	6
Growth and Biological processes
cis-acting regulatory element	5
circadian control	1
endosperm	2
meristem	18
seed	3
zein metabolism	5

## Sheet: OsMKKs
Table S4 List of identified CRE and their putative function in 7 OsMKKs' promoter.
Gene ID	Factor or Site Name	Function Type	Locus
AGIS_Os01g027260	3-AF1 binding site	light responsive	621
AGIS_Os06g024370	4cl-CMA1b	light responsive	723
AGIS_Os01g027260	AAGAA-motif	abscisic acid responsive	1726
AGIS_Os02g042110	AAGAA-motif	abscisic acid responsive	444
AGIS_Os06g007920	AAGAA-motif	abscisic acid responsive	264
AGIS_Os06g007920	AAGAA-motif	abscisic acid responsive	316
AGIS_Os06g007920	AAGAA-motif	abscisic acid responsive	1663
AGIS_Os01g027260	AAGAA-motif	abscisic acid responsive	1533
AGIS_Os01g027260	ABRE	abscisic acid responsive	1113
AGIS_Os01g027260	ABRE	abscisic acid responsive	1358
AGIS_Os01g027260	ABRE	abscisic acid responsive	1359
AGIS_Os01g027260	ABRE	abscisic acid responsive	1895
AGIS_Os02g042110	ABRE	abscisic acid responsive	1363
AGIS_Os02g042110	ABRE	abscisic acid responsive	1364
AGIS_Os02g042110	ABRE	abscisic acid responsive	1426
AGIS_Os02g049940	ABRE	abscisic acid responsive	607
AGIS_Os02g049940	ABRE	abscisic acid responsive	717
AGIS_Os03g010520	ABRE	abscisic acid responsive	58
AGIS_Os03g010520	ABRE	abscisic acid responsive	59
AGIS_Os03g010520	ABRE	abscisic acid responsive	67
AGIS_Os03g010520	ABRE	abscisic acid responsive	1088
AGIS_Os03g010520	ABRE	abscisic acid responsive	1201
AGIS_Os03g010520	ABRE	abscisic acid responsive	1482
AGIS_Os06g004320	ABRE	abscisic acid responsive	822
AGIS_Os06g004320	ABRE	abscisic acid responsive	1599
AGIS_Os06g004320	ABRE	abscisic acid responsive	1600
AGIS_Os06g024370	ABRE	abscisic acid responsive	511
AGIS_Os06g024370	ABRE	abscisic acid responsive	1129
AGIS_Os06g024370	ABRE	abscisic acid responsive	1131
AGIS_Os06g024370	ABRE	abscisic acid responsive	1132
AGIS_Os06g024370	ABRE	abscisic acid responsive	1287
AGIS_Os03g010520	DRE1	abscisic acid responsive	1780
AGIS_Os02g042110	ARE	anaerobic induction	267
AGIS_Os02g042110	ARE	anaerobic induction	1246
AGIS_Os02g042110	ARE	anaerobic induction	1335
AGIS_Os02g042110	ARE	anaerobic induction	1359
AGIS_Os02g042110	ARE	anaerobic induction	1402
AGIS_Os02g042110	ARE	anaerobic induction	1664
AGIS_Os02g049940	ARE	anaerobic induction	403
AGIS_Os02g049940	ARE	anaerobic induction	494
AGIS_Os02g049940	ARE	anaerobic induction	1773
AGIS_Os03g010520	ARE	anaerobic induction	143
AGIS_Os06g004320	ARE	anaerobic induction	310
AGIS_Os06g004320	ARE	anaerobic induction	865
AGIS_Os06g007920	ARE	anaerobic induction	1133
AGIS_Os06g024370	ARE	anaerobic induction	1783
AGIS_Os01g027260	GC-motif	anoxic specific inducibility	64
AGIS_Os01g027260	GC-motif	anoxic specific inducibility	83
AGIS_Os01g027260	GC-motif	anoxic specific inducibility	1944
AGIS_Os02g042110	GC-motif	anoxic specific inducibility	1932
AGIS_Os02g049940	GC-motif	anoxic specific inducibility	1899
AGIS_Os03g010520	GC-motif	anoxic specific inducibility	726
AGIS_Os03g010520	GC-motif	anoxic specific inducibility	966
AGIS_Os03g010520	GC-motif	anoxic specific inducibility	1486
AGIS_Os06g024370	GC-motif	anoxic specific inducibility	1735
AGIS_Os06g024370	GC-motif	anoxic specific inducibility	1794
AGIS_Os06g024370	GC-motif	anoxic specific inducibility	1977
AGIS_Os06g007920	AuxRR-core	auxin-responsive	78
AGIS_Os02g042110	TGA-element	auxin-responsive	853
AGIS_Os03g010520	TGA-element	auxin-responsive	697
AGIS_Os06g007920	TGA-element	auxin-responsive	938
AGIS_Os02g042110	circadian	circadian control	418
AGIS_Os01g027260	DRE core	cold/dehydration	334
AGIS_Os01g027260	DRE core	cold/dehydration	418
AGIS_Os02g049940	DRE core	cold/dehydration	1952
AGIS_Os03g010520	DRE core	cold/dehydration	237
AGIS_Os03g010520	DRE core	cold/dehydration	585
AGIS_Os03g010520	DRE core	cold/dehydration	1147
AGIS_Os02g049940	TC-rich repeats	defense/stress	159
AGIS_Os01g027260	MBS	drought	426
AGIS_Os02g042110	MBS	drought	469
AGIS_Os02g042110	MBS	drought	676
AGIS_Os06g004320	MBS	drought	1520
AGIS_Os06g007920	MBS	drought	895
AGIS_Os06g007920	MBS	drought	1010
AGIS_Os02g042110	MYC	drought	135
AGIS_Os02g042110	MYC	drought	1660
AGIS_Os02g049940	MYC	drought	27
AGIS_Os06g004320	MYC	drought	194
AGIS_Os06g004320	MYC	drought	1000
AGIS_Os06g007920	MYC	drought	43
AGIS_Os06g007920	MYC	drought	75
AGIS_Os06g007920	MYC	drought	463
AGIS_Os06g007920	MYC	drought	630
AGIS_Os06g007920	MYC	drought	793
AGIS_Os06g007920	MYC	drought	832
AGIS_Os06g007920	MYC	drought	974
AGIS_Os06g007920	MYC	drought	1348
AGIS_Os06g024370	MYC	drought	649
AGIS_Os06g024370	MYC	drought	848
AGIS_Os06g024370	MYC	drought	1623
AGIS_Os01g027260	GCN4_motif	endosperm	1170
AGIS_Os06g024370	GCN4_motif	endosperm	366
AGIS_Os02g042110	ERE	ethylene responsive	1458
AGIS_Os02g049940	ERE	ethylene responsive	1166
AGIS_Os02g049940	ERE	ethylene responsive	1555
AGIS_Os06g024370	ERE	ethylene responsive	554
AGIS_Os06g004320	P-box	gibberellin-responsive	1840
AGIS_Os06g007920	P-box	gibberellin-responsive	1148
AGIS_Os06g007920	P-box	gibberellin-responsive	1228
AGIS_Os06g024370	P-box	gibberellin-responsive	1925
AGIS_Os06g007920	TATC-box	gibberellin-responsive	670
AGIS_Os03g010520	CCAAT-box	heat stress	208
AGIS_Os06g024370	CCAAT-box	heat stress	1970
AGIS_Os03g010520	CCAAT-box	heat stress	349
AGIS_Os03g010520	CCAAT-box	heat stress	424
AGIS_Os03g010520	CCAAT-box	heat stress	454
AGIS_Os03g010520	CCAAT-box	heat stress	1178
AGIS_Os03g010520	CCAAT-box	heat stress	1328
AGIS_Os06g004320	CCAAT-box	heat stress	971
AGIS_Os06g007920	CCAAT-box	heat stress	1374
AGIS_Os06g024370	CCAAT-box	heat stress	1659
AGIS_Os01g027260	AT-rich element	heat stress	1288
AGIS_Os06g004320	AT-rich element	heat stress	272
AGIS_Os06g004320	AT-rich element	heat stress	1721
AGIS_Os02g042110	ACE	light responsive	1889
AGIS_Os06g007920	ACE	light responsive	1492
AGIS_Os03g010520	AE-box	light responsive	1610
AGIS_Os06g007920	AE-box	light responsive	1656
AGIS_Os02g042110	AT1-motif	light responsive	1711
AGIS_Os02g049940	AT1-motif	light responsive	1471
AGIS_Os03g010520	ATC-motif	light responsive	599
AGIS_Os01g027260	Box 4	light responsive	1270
AGIS_Os01g027260	Box 4	light responsive	1374
AGIS_Os01g027260	Box 4	light responsive	1424
AGIS_Os02g042110	Box 4	light responsive	1389
AGIS_Os02g049940	Box 4	light responsive	749
AGIS_Os02g049940	Box 4	light responsive	1056
AGIS_Os02g049940	Box 4	light responsive	1482
AGIS_Os06g004320	Box 4	light responsive	858
AGIS_Os06g004320	Box 4	light responsive	977
AGIS_Os06g004320	Box 4	light responsive	1060
AGIS_Os06g007920	Box 4	light responsive	136
AGIS_Os06g024370	Box 4	light responsive	1397
AGIS_Os03g010520	Box II	light responsive	57
AGIS_Os06g004320	chs-CMA1a	light responsive	850
AGIS_Os01g027260	GA-motif	light responsive	1258
AGIS_Os02g049940	GA-motif	light responsive	677
AGIS_Os06g007920	GA-motif	light responsive	810
AGIS_Os01g027260	GATA-motif	light responsive	801
AGIS_Os02g049940	GATA-motif	light responsive	347
AGIS_Os06g004320	GATA-motif	light responsive	226
AGIS_Os06g004320	GATA-motif	light responsive	1384
AGIS_Os06g024370	GATA-motif	light responsive	1861
AGIS_Os01g027260	G-box	light responsive	910
AGIS_Os01g027260	G-box	light responsive	1113
AGIS_Os01g027260	G-box	light responsive	1358
AGIS_Os01g027260	G-Box	light responsive	1358
AGIS_Os02g042110	G-box	light responsive	1363
AGIS_Os02g042110	G-Box	light responsive	1363
AGIS_Os02g042110	G-Box	light responsive	1426
AGIS_Os02g049940	G-box	light responsive	607
AGIS_Os02g049940	G-Box	light responsive	717
AGIS_Os03g010520	G-Box	light responsive	58
AGIS_Os03g010520	G-box	light responsive	56
AGIS_Os03g010520	G-box	light responsive	58
AGIS_Os03g010520	G-box	light responsive	1663
AGIS_Os06g004320	G-box	light responsive	1599
AGIS_Os06g004320	G-Box	light responsive	821
AGIS_Os06g004320	G-Box	light responsive	1599
AGIS_Os06g024370	G-box	light responsive	511
AGIS_Os06g024370	G-box	light responsive	1126
AGIS_Os06g024370	G-box	light responsive	1130
AGIS_Os06g024370	G-box	light responsive	1131
AGIS_Os06g024370	G-box	light responsive	1284
AGIS_Os06g024370	G-box	light responsive	1286
AGIS_Os06g024370	G-Box	light responsive	1131
AGIS_Os02g042110	GT1-motif	light responsive	693
AGIS_Os02g042110	GT1-motif	light responsive	694
AGIS_Os02g042110	GT1-motif	light responsive	1636
AGIS_Os06g004320	GT1-motif	light responsive	68
AGIS_Os06g004320	GT1-motif	light responsive	76
AGIS_Os06g004320	GT1-motif	light responsive	1417
AGIS_Os06g007920	GT1-motif	light responsive	862
AGIS_Os06g024370	GT1-motif	light responsive	1515
AGIS_Os02g042110	GTGGC-motif	light responsive	1145
AGIS_Os06g007920	GTGGC-motif	light responsive	1288
AGIS_Os06g007920	LAMP-element	light responsive	1069
AGIS_Os01g027260	MRE	light responsive	1379
AGIS_Os02g042110	MRE	light responsive	696
AGIS_Os01g027260	Pc-CMA2c	light responsive	247
AGIS_Os03g010520	Sp1	light responsive	368
AGIS_Os03g010520	Sp1	light responsive	418
AGIS_Os03g010520	Sp1	light responsive	463
AGIS_Os03g010520	Sp1	light responsive	564
AGIS_Os03g010520	Sp1	light responsive	729
AGIS_Os03g010520	Sp1	light responsive	824
AGIS_Os03g010520	Sp1	light responsive	1093
AGIS_Os03g010520	Sp1	light responsive	1182
AGIS_Os03g010520	Sp1	light responsive	1271
AGIS_Os03g010520	Sp1	light responsive	1398
AGIS_Os06g004320	Sp1	light responsive	1994
AGIS_Os06g024370	Sp1	light responsive	1738
AGIS_Os06g024370	Sp1	light responsive	1797
AGIS_Os06g024370	Sp1	light responsive	1858
AGIS_Os01g027260	TCCC-motif	light responsive	919
AGIS_Os02g042110	TCCC-motif	light responsive	1912
AGIS_Os02g049940	TCCC-motif	light responsive	1891
AGIS_Os03g010520	TCCC-motif	light responsive	535
AGIS_Os06g024370	TCCC-motif	light responsive	1917
AGIS_Os02g049940	TCT-motif	light responsive	291
AGIS_Os02g049940	TCT-motif	light responsive	743
AGIS_Os06g004320	TCT-motif	light responsive	221
AGIS_Os06g004320	TCT-motif	light responsive	826
AGIS_Os06g004320	TCT-motif	light responsive	1382
AGIS_Os06g007920	TCT-motif	light responsive	1783
AGIS_Os01g027260	TCT-motif	light responsive	1952
AGIS_Os02g042110	LTR	low-temperature responsive	969
AGIS_Os06g007920	LTR	low-temperature responsive	1567
AGIS_Os01g027260	CGTCA-motif	MeJA-responsive	241
AGIS_Os01g027260	CGTCA-motif	MeJA-responsive	1217
AGIS_Os01g027260	CGTCA-motif	MeJA-responsive	1368
AGIS_Os01g027260	CGTCA-motif	MeJA-responsive	1715
AGIS_Os02g049940	CGTCA-motif	MeJA-responsive	623
AGIS_Os03g010520	CGTCA-motif	MeJA-responsive	576
AGIS_Os03g010520	CGTCA-motif	MeJA-responsive	880
AGIS_Os03g010520	CGTCA-motif	MeJA-responsive	1046
AGIS_Os03g010520	CGTCA-motif	MeJA-responsive	1125
AGIS_Os03g010520	CGTCA-motif	MeJA-responsive	1939
AGIS_Os06g004320	CGTCA-motif	MeJA-responsive	341
AGIS_Os06g007920	CGTCA-motif	MeJA-responsive	1630
AGIS_Os06g024370	CGTCA-motif	MeJA-responsive	513
AGIS_Os06g024370	CGTCA-motif	MeJA-responsive	524
AGIS_Os01g027260	TGACG-motif	MeJA-responsive	241
AGIS_Os01g027260	TGACG-motif	MeJA-responsive	1217
AGIS_Os01g027260	TGACG-motif	MeJA-responsive	1368
AGIS_Os01g027260	TGACG-motif	MeJA-responsive	1715
AGIS_Os02g049940	TGACG-motif	MeJA-responsive	623
AGIS_Os03g010520	TGACG-motif	MeJA-responsive	576
AGIS_Os03g010520	TGACG-motif	MeJA-responsive	880
AGIS_Os03g010520	TGACG-motif	MeJA-responsive	1046
AGIS_Os03g010520	TGACG-motif	MeJA-responsive	1125
AGIS_Os03g010520	TGACG-motif	MeJA-responsive	1939
AGIS_Os06g004320	TGACG-motif	MeJA-responsive	341
AGIS_Os06g007920	TGACG-motif	MeJA-responsive	1630
AGIS_Os06g024370	TGACG-motif	MeJA-responsive	513
AGIS_Os06g024370	TGACG-motif	MeJA-responsive	524
AGIS_Os01g027260	CAT-box	meristem	122
AGIS_Os01g027260	CAT-box	meristem	269
AGIS_Os01g027260	CAT-box	meristem	694
AGIS_Os01g027260	CAT-box	meristem	765
AGIS_Os01g027260	CAT-box	meristem	1798
AGIS_Os01g027260	CAT-box	meristem	1869
AGIS_Os03g010520	CAT-box	meristem	1027
AGIS_Os06g024370	CAT-box	meristem	1204
AGIS_Os03g010520	CCGTCC motif	meristem	111
AGIS_Os03g010520	CCGTCC motif	meristem	1002
AGIS_Os03g010520	CCGTCC motif	meristem	1066
AGIS_Os06g004320	CCGTCC motif	meristem	444
AGIS_Os06g024370	CCGTCC motif	meristem	1344
AGIS_Os03g010520	CCGTCC-box	meristem	111
AGIS_Os03g010520	CCGTCC-box	meristem	1002
AGIS_Os03g010520	CCGTCC-box	meristem	1066
AGIS_Os06g004320	CCGTCC-box	meristem	444
AGIS_Os06g024370	CCGTCC-box	meristem	1344
AGIS_Os01g027260	as-1	salicylic acid responsive	1368
AGIS_Os01g027260	as-1	salicylic acid responsive	1715
AGIS_Os02g049940	as-1	salicylic acid responsive	623
AGIS_Os03g010520	as-1	salicylic acid responsive	576
AGIS_Os03g010520	as-1	salicylic acid responsive	880
AGIS_Os03g010520	as-1	salicylic acid responsive	1046
AGIS_Os03g010520	as-1	salicylic acid responsive	1125
AGIS_Os03g010520	as-1	salicylic acid responsive	1939
AGIS_Os06g004320	as-1	salicylic acid responsive	341
AGIS_Os06g007920	as-1	salicylic acid responsive	1630
AGIS_Os06g024370	as-1	salicylic acid responsive	513
AGIS_Os06g024370	as-1	salicylic acid responsive	524
AGIS_Os01g027260	as-1	salicylic acid responsive	241
AGIS_Os01g027260	as-1	salicylic acid responsive	1217
AGIS_Os02g049940	TCA-element	salicylic acid responsive	1177
AGIS_Os06g007920	TCA-element	salicylic acid responsive	367
AGIS_Os06g007920	TCA-element	salicylic acid responsive	1862
AGIS_Os02g049940	RY-element	seed-specific regulation	106
AGIS_Os06g024370	RY-element	seed-specific regulation	534
AGIS_Os06g024370	RY-element	seed-specific regulation	538
AGIS_Os03g010520	A-box	specific day-length	111
AGIS_Os03g010520	A-box	specific day-length	1002
AGIS_Os03g010520	A-box	specific day-length	1066
AGIS_Os06g004320	A-box	specific day-length	444
AGIS_Os06g024370	A-box	specific day-length	1344
AGIS_Os01g027260	MYB	stress-responsive	264
AGIS_Os01g027260	MYB	stress-responsive	585
AGIS_Os02g049940	MYB	stress-responsive	49
AGIS_Os03g010520	MYB	stress-responsive	180
AGIS_Os06g007920	MYB	stress-responsive	467
AGIS_Os06g007920	MYB	stress-responsive	863
AGIS_Os06g007920	MYB	stress-responsive	886
AGIS_Os06g007920	MYB	stress-responsive	999
AGIS_Os06g024370	MYB	stress-responsive	151
AGIS_Os06g024370	MYB	stress-responsive	426
AGIS_Os06g024370	MYB	stress-responsive	1307
AGIS_Os01g027260	STRE	stress-responsive	18
AGIS_Os01g027260	STRE	stress-responsive	159
AGIS_Os01g027260	STRE	stress-responsive	1451
AGIS_Os01g027260	STRE	stress-responsive	1704
AGIS_Os01g027260	STRE	stress-responsive	1990
AGIS_Os02g042110	STRE	stress-responsive	1822
AGIS_Os02g049940	STRE	stress-responsive	1793
AGIS_Os03g010520	STRE	stress-responsive	195
AGIS_Os03g010520	STRE	stress-responsive	278
AGIS_Os03g010520	STRE	stress-responsive	303
AGIS_Os03g010520	STRE	stress-responsive	514
AGIS_Os03g010520	STRE	stress-responsive	654
AGIS_Os03g010520	STRE	stress-responsive	772
AGIS_Os03g010520	STRE	stress-responsive	911
AGIS_Os03g010520	STRE	stress-responsive	923
AGIS_Os03g010520	STRE	stress-responsive	933
AGIS_Os03g010520	STRE	stress-responsive	959
AGIS_Os03g010520	STRE	stress-responsive	1353
AGIS_Os03g010520	STRE	stress-responsive	1409
AGIS_Os03g010520	STRE	stress-responsive	1415
AGIS_Os03g010520	STRE	stress-responsive	1447
AGIS_Os03g010520	STRE	stress-responsive	1876
AGIS_Os03g010520	STRE	stress-responsive	1920
AGIS_Os03g010520	STRE	stress-responsive	1925
AGIS_Os03g010520	STRE	stress-responsive	1931
AGIS_Os06g007920	STRE	stress-responsive	1270
AGIS_Os06g007920	STRE	stress-responsive	1819
AGIS_Os06g024370	STRE	stress-responsive	1730
AGIS_Os06g024370	STRE	stress-responsive	1807
AGIS_Os06g024370	STRE	stress-responsive	1882
AGIS_Os06g024370	STRE	stress-responsive	1888
AGIS_Os01g027260	WRE3	wound	392
AGIS_Os02g042110	WRE3	wound	933
AGIS_Os02g049940	WRE3	wound	10
AGIS_Os02g049940	WRE3	wound	46
AGIS_Os06g004320	WRE3	wound	924
AGIS_Os06g007920	WRE3	wound	83
AGIS_Os06g007920	WRE3	wound	647
AGIS_Os06g024370	WRE3	wound	1717
AGIS_Os02g042110	WUN-motif	wound	1649
AGIS_Os02g049940	WUN-motif	wound	1454
AGIS_Os06g007920	WUN-motif	wound	1094
AGIS_Os06g024370	WUN-motif	wound	689
AGIS_Os02g042110	box S	wound/pathogen	915
AGIS_Os06g004320	box S	wound/pathogen	457
AGIS_Os01g027260	W box	wound/pathogen	1552
AGIS_Os03g010520	W box	wound/pathogen	828
AGIS_Os06g004320	W box	wound/pathogen	1585
AGIS_Os06g007920	W box	wound/pathogen	375
AGIS_Os06g007920	W box	wound/pathogen	1044
AGIS_Os02g042110	O2-site	zein metabolism	858
AGIS_Os06g004320	O2-site	zein metabolism	1269
AGIS_Os06g004320	O2-site	zein metabolism	1299
AGIS_Os06g007920	O2-site	zein metabolism	1238
AGIS_Os06g007920	O2-site	zein metabolism	1900
