# Supplementary material for: Genome-Wide Identification of MKK Gene Family and Response to Hormone and Abiotic Stress in Rice
Source: Plants (Basel). 2024 Oct 18;13(20):2922. doi: 10.3390/plants13202922 (PMC11510841; doi:10.3390/plants13202922)
Supplement: Supplementary file 1 [file plants-13-02922-s001.zip › Table S5 Rice tissue-specific expression data.xlsx]

## Sheet: Sheet1
Table S5 Rice tissue-specific expression data.
Locus_id	OsMKK1	OsMKK6	OsMKK3	OsMKK4	OsMKK5	OsMKK10-1	OsMKK10-2
Seedling four-leaf stage	4.7889	32.8101	3.66816	3.67636	9.46055	0	6.60084
Leaves-20 days	17.5339	21.743	7.63516	6.37021	23.4629	0	14.7671
Shoots	18.7376	68.9841	11.4735	39.268	7.23141	0	13.2758
Pre-emergence inflorescence	13.4009	44.0964	10.9512	20.0127	19.3742	0	4.42497
Post-emergence inflorescence	16.0022	33.4153	8.35008	12.9319	21.7559	3.90348	9.75745
Anther	11.6387	12.734	5.19756	20.8117	66.7511	8.63009	3.97527
Pistil	20.8942	54.8494	11.8757	45.7378	18.3071	0	19.7229
Embryo- 25 DAP	9.68786	42.141	10.6866	8.05092	6.77559	0	0.775732
Endosperm- 25 DAP	1.26501	27.623	0.59267	4.97536	1.52127	0	3.62916
Seed-5 DAP	12.5846	42.2665	4.26284	26.4933	11.2407	0	10.258
Seed- 10 DAP	2.85322	19.3376	1.23347	3.91028	0.875134	0	2.40263
