# Supplementary material for: Genome-Wide Identification of MKK Gene Family and Response to Hormone and Abiotic Stress in Rice
Source: Plants (Basel). 2024 Oct 18;13(20):2922. doi: 10.3390/plants13202922 (PMC11510841; doi:10.3390/plants13202922)
Supplement: Supplementary file 1 [file plants-13-02922-s001.zip › Table S6. Primers used for q-RT expression analysis of 7 OsMKK genes.xlsx]

## Sheet: Sheet1
Table S6. Primers used for q-RT expression analysis of 7 OsMKK genes.
Gene	sequence (5' - 3')
	Forward	Reverse
OsMKK1	CCATCAGACCAGTTTTCAGAGG	AGGTCGTCATACATGCTCAGG
OsMKK3	GGATGATCCATCACCAACACC	AAAAGCTGCTCACACGAAGG
OsMKK4	GTTTGGCATTGAGACGTGG	AGCAACAGCGACAAGAGAGG
OsMKK5	CATCAACACCGACCTCAACG	GCCAAGATTCTCACCGAAGG
OsMKK6	AATTGTTGACCAGCCACCACC	CTGAAGCAGACATCCGCTCC
OsMKK10-1	TTCTTGGACACCCCTTCG	GTAGATGCTCGTGTTCACTTGG
OsMKK10-2	GAGCTGTACCTCGGCCACTT	TTCTTCTCGAGGCACCGCGA
OsAct1	TCTTCCAGCCTTCCTTCA	ATCCACGTCGCACTTCAT
